# Supplementary material for: Exposure to Occupational Carcinogens and Non-Oncogene Addicted Phenotype in Lung Cancer: Results from a Real-Life Observational Study
Source: Cancers (Basel). 2025 Sep 13;17(18):2997. doi: 10.3390/cancers17182997 (PMC12468263; doi:10.3390/cancers17182997)
Supplement: Supplementary file 1 [file cancers-17-02997-s001.zip]

Archive with 11 entries (11 files):
- Table S1.pdf
- Table S2.pdf
- Table S3.pdf
- Table S4.pdf
- Table S5.pdf
- Table S6.pdf
- Table S7.pdf
- Table S8.pdf
- Table S9.pdf
- Table S10.pdf
- Table S11.pdf
